# Supplementary material for: Landmark knowledge overrides optic flow in honeybee waggle dance distance estimation
Source: J Exp Biol. 2024 Oct 23;227(21):jeb248162. doi: 10.1242/jeb.248162 (PMC11529883; doi:10.1242/jeb.248162)
Supplement: Table S1. Supplement 1: related to Fig. 4. Data for each experiment (column 2: Exp1, Exp6, Exp7), average waggles (column 3), and average duration (column 4). [file jexbio-227-248162-TableS1.xlsx]

## Sheet: Sheet1
	Exp 1_session 1	Exp 1_session 2	Exp 1_session 3	Exp 5_session 1	Exp 5 session 2	Exp 5 session 3	Exp 5 session 4	Exp 6_session 1	Exp 6_session 2	Exp 6_session 3	Exp 6_session 4	Exp 6_session 5	Exp 7 session 1	Exp 7 session 2	Exp 7 session 3	Exp 7 session 4
1	4	4	4	6	2	6	6	4	4	4	4	7	8	5	9	8
2	3	3	3	2	6	7	8	6	5	3	5	5	6	5	8	8
3	4	3	3	6	5	5	8	4	4	3	6	5	9	5	6	5
4	4	3	4	4	5	4	6	3	4	4	4	6	8	8	9	7
5	5	4	3	5	5	6	5	5	6	4	5	7	7	9	6	5
6	4	5	4	2	5	5	6	5	4	6	5	7	7	5	9	7
7	3	6	3	3	7	5	5	3	3	5	5	4	7	4	9	7
8	3	4	3	7	4	6	7	5	4	4	4	4	7	5	7	8
9	3	4	4	4	5	4	6	4	4	6	7	4	5	6	10	6
10	3	3	3	3	4	6	3	5	3	6	4	5	5	5	7	11
11	3	4	3	2	4	1	6	4	5	4	8	5	7	4	10	9
12	4	6	3	4	6	9	6	4	5	4	7	5	6	7	8	8
13	4	4	4	6	7	6	3	3	5	3	5	7	5	5	8	6
14	2	4	4	5	6	5	5	5	4	4	5	5	5	8	6	7
15	6	4	5	5	7	5	6	3	6	2	7	4	12	5	10	5
16	5	3	4	5	6	4	7	3	3	3	5	5	8	8	8	7
17	4	3	3	5	7	5	3	5	5	5	5	4	6	7	12	10
18	3	3	3	5	7	2	6	3	4	4	5	3	10	5	11	6
19	4	3	3	5	5	8	6	3	5	3	5	5	6	4	7	10
20	2	4	5	6	8	4	7	3	3	5	5	3	4	4	7	10
21	5	3	5	2	5	5	2	4	3	2	3	4	8	8	8	10
22	6	3	5	6	6	5	7	5	6	4	5	5	13	6	9	10
23	5	5	4	2	4	5	6	4	4	3	4	5	10	6	7	7
24	4	8	4	2	2	5	4	4	3	6	3	5	9	8	7	10
25	4	5	4	2	5	4	6	4	3	2	5	2	11	8	7	10
26	4	3	4	4	5	4	6	4	4	4	5	6	9	8	9	8
27	2	4	4	4	7	5	5	6	6	4	5	5	6	4	12	9
28	3	6	4	4	5	6	2	4	4	3	5	5	6	7	10	7
29	5	6	3	6	4	4	4	6	3	3	5		5	8	9	6
30	5	5	4	4		6	3	4	4	5	6		9	5	7	13
31	5	3	3	5		6	7	3	4	2	6		10	7	9	7
32	3	4	4	3		5	7	3	3	3	4		5	7	8	8
33	4	4	4	6		5	7	4	4	4	7		8	5	7	13
34	4	4	3	2		5	6	3	3	4	5		7	4	13	14
35	2	4	4	1		6	6	4	4	3	2		4	11	8	9
36	4	4	5	6		7	3	3	5	3	5		5	6	6	8
37	4	4	4	4		6	6	4	4	4			5	6	8	9
38	3	6	3	3		9	6	3	5	4			7	6	10	7
39	4	4	5	6		7	6	4	7	5			4	10	7	9
40	5	5	6	6		6	7	6	3	4			8	5	7	11
41	5	4	3	6		7	3	5	4	3			9	4	7	9
42	4	4	3	6		7	6	4	4	4			5	7	8	11
43	5	3	4	3		3	5	4	4	5			8	8	8	6
44	4	3	4	5		4	6	3	9	2			7	10	6	10
45	4	3	4	5		4	6	4	3	4			7	8	11	8
46	4	3	4	6		4	7	3	4	5			6	4	8	10
47	2	3	4	6		8	5	4	4	5			4	6	8	7
48	2	3	8	5		8	6	6	4	6			4	6	7	9
49	3	5	3	5		4	5	3	4	5			4	8	7	8
50	7	3	4	6		6	4	3	5	6			12	7	9	8
51	5	3	4	6		6	7	4	4	4			12	6	13	7
52	4	6	5	5		6	6	3	4	3			6	4	10	7
53	6	4	4	4		6	5	3	3	5			11	5	8	8
54	4	4	3	4		7	5	5	4	4			6	7	13	7
55	2	3	4	6		6	2	3	4	2			5	5	11	10
56	5	3	4	5		6	7	4	3	3			13	5	13	9
57	4	3	4	5		5	4	3	5	6			11	10	7	9
58	5		3	5			5	4	6	3			8	7	8	10
59	4		4	5				8	3	4			8	5	8	9
60	3		4	6				4	4	3			5	4	5	8
61	4		5	5				3	5	5			6	7	10	10
62	3		4	5				4	4	2			5	4	6	9
63	4		5	2				5	4	2			7	6	8	7
64	4		4	5				4	3	3			8	7	8	7
65	5		3	5				5	4	2			7	8	9	9
66	3		5	4				3	3	3			5	6	12	8
67	5		3	3				4	3	1			9	4	8	8
68	4		3	4				4	3	3			9	6	7	12
69	3		3	5				5	4	5			5	5	8	10
70	4		3	5				4	6	5			6	7	10	8
71	6		3	3				6	3	6			6	5	9	8
72	5		4	3				6	4	2			8	11	7	9
73	6		5	3				4	9	4			8	6	8	8
74	5		6	3				5	4	5			8	6	7	8
75	5		5	3				4	4	3			8	6	7	9
76	6		3	3				4	3	7			9	8	11	10
77	3		4	5				5	3	3			7	6	7	7
78	5		4	6				4	4	5			6	4	6	10
79	3		6	2				3	4	5			5	9	9	9
80	5		5	7				3	3	4			5	9	9	12
81	3		5	7				3	5	4			7	5	9	8
82	4		5	6				4	4	3			4	5	10	5
83	5		5	5				5	5	3			9	4	11	7
84	5		7					4	3	4			9	8	7	8
85			6					3	3	5				10	7	7
86			6					5	4	7				6	7	8
87			4					6	3					4	7	10
88			4					6	4					4	8	9
89			3					4	5					10	8	9
90			4					4	5					4	7	11
91			3					3	3					7	7	7
92			3					5	4					6	8	9
93			3					4	6					4	6	7
94			6					3	4					11	7	14
95			6					4	6					7	9	10
96			5					6	4					5	10	8
97			5					3	3					4	7	10
98			4					6	4					6	6	10
99			4					5	4					10	8	6
100			3					5	3					9	6	12
101			4					4	3					6	8	8
102			6					3	3					6	6	8
103			6					4	3					4	7	12
104			6					6	4					4	5	11
105			5					6	3					4	6	6
106			5					5	4					5	9	7
107			4					4	4					6	6	11
108			6					9	8					5	5	8
109			3					5	4					8	6	5
110			5					5	4					5	10	8
111			4					3	3					5	8	9
112			3					5	4					4	9	8
113			3					4	3					8	6	12
114			4					4	3					9	10	5
115			4					4	4					5	7	10
116			3					5	9					8	10	10
117			4					4	4					6	12	10
118			4					4	3					5	8	1
119			7					4	5					4	5	12
120			6					4	6						12	10
121			5					3	3						8
122			3					4	4						7
123			5					3	4						5
124			3					3	3						6
125			3					4	5						7
126			3					3	3						9
127			5					3	3						9
128			5					6	4						12
129			3					5	6						10
130			4					3	3						8
131			3					5	4						12
132			4					3	3						6
133			4					4	3						7
134			4					4	4
135			4					3	3
136			5					4	4
137			4					5	3
138			4					3	6
139			8					6	3
140			4					4	3
141			5					3	6
142			4					4	4
143			8					4	3
144			5					4	3
145			6					3	4
146			6					3	5
147			4					5	3
148			4					4	3
149			6					4	4
150			4					3	5
151			4					4	6
152			4					3	4
153			4					3	3
154			6					4	3
155			3					3	4
156			4					3	5
157			4					8	3
158								3	4
159								6	4
160								5	3
161								4	5
162								4	7
163								3	4
164								4	5
165								3	3
166								4	3
167								5	3
168								4	3
169								4	4
170								4	4
171								3	3
172								4	4
173								5	8
174								3	6
175								3	4
176								3	3
177								4	4
178								3	6
179								4	4
180								3	3
181								3	3
182								4
183								3
184								7
185								3
186								3
187								5
188								4
189								5
190								4
191								4
192								3
193								3
194								3
195								3
196								6
197								3
198								7
199								3
200								6
201								3
202								4
203								7
204								4
205								4
206								4
207								6
208								4
209								3
210								7
211								4
212								5
213								7
214								3
215								4
216								4
