# Supplementary material for: Landmark knowledge overrides optic flow in honeybee waggle dance distance estimation
Source: J Exp Biol. 2024 Oct 23;227(21):jeb248162. doi: 10.1242/jeb.248162 (PMC11529883; doi:10.1242/jeb.248162)
Supplement: Table S2. Supplement 2: related to Table 1. Data for each experiment (Exp 1, 5, 6, 7); data show number of waggles for each experiment. [file jexbio-227-248162-TableS2.xlsx]

## Sheet: Sheet1
	Exp 1 all sessions	Exp 5_all nwaggles	Exp 6 all nwaggles	Exp 7 all nwaggles
1	4	6	4	8
2	3	2	6	8
3	4	6	4	5
4	4	4	3	7
5	5	5	5	5
6	4	2	5	7
7	3	3	3	7
8	3	7	5	8
9	3	4	4	6
10	3	3	5	11
11	3	2	4	9
12	4	4	4	8
13	4	6	3	6
14	2	5	5	7
15	6	5	3	5
16	5	5	3	7
17	4	5	5	10
18	3	5	3	6
19	4	5	3	10
20	2	6	3	10
21	5	2	4	10
22	6	6	5	10
23	5	2	4	7
24	4	2	4	10
25	4	2	4	10
26	4	4	4	8
27	2	4	6	9
28	3	4	4	7
29	5	6	6	6
30	5	4	4	13
31	5	5	3	7
32	3	3	3	8
33	4	6	4	13
34	4	2	3	14
35	2	1	4	9
36	4	6	3	8
37	4	4	4	9
38	3	3	3	7
39	4	6	4	9
40	5	6	6	11
41	5	6	5	9
42	4	6	4	11
43	5	3	4	6
44	4	5	3	10
45	4	5	4	8
46	4	6	3	10
47	2	6	4	7
48	2	5	6	9
49	3	5	3	8
50	7	6	3	8
51	5	6	4	7
52	4	5	3	7
53	6	4	3	8
54	4	4	5	7
55	2	6	3	10
56	5	5	4	9
57	4	5	3	9
58	5	5	4	10
59	4	5	8	9
60	3	6	4	8
61	4	5	3	10
62	3	5	4	9
63	4	2	5	7
64	4	5	4	7
65	5	5	5	9
66	3	4	3	8
67	5	3	4	8
68	4	4	4	12
69	3	5	5	10
70	4	5	4	8
71	6	3	6	8
72	5	3	6	9
73	6	3	4	8
74	5	3	5	8
75	5	3	4	9
76	6	3	4	10
77	3	5	5	7
78	5	6	4	10
79	3	2	3	9
80	5	7	3	12
81	3	7	3	8
82	4	6	4	5
83	5	5	5	7
84	5	2	4	8
85	4	6	3	5
86	4	5	5	5
87	3	5	6	5
88	3	5	6	8
89	3	5	4	9
90	4	7	4	5
91	5	4	3	4
92	6	5	5	5
93	4	4	4	6
94	4	4	3	5
95	3	6	4	4
96	4	7	6	7
97	6	6	3	5
98	4	7	6	8
99	4	6	5	5
100	4	7	5	8
101	3	7	4	7
102	3	5	3	5
103	3	8	4	4
104	3	5	6	4
105	4	6	6	8
106	3	4	5	6
107	3	2	4	6
108	5	5	9	8
109	8	5	5	8
110	5	7	5	8
111	3	5	3	4
112	4	4	5	7
113	6	6	4	8
114	6	7	4	5
115	5	5	4	7
116	3	4	5	7
117	4	6	4	5
118	4	5	4	4
119	4	5	4	11
120	4	6	4	6
121	4	4	3	6
122	4	6	4	6
123	6	1	3	10
124	4	9	3	5
125	5	6	4	4
126	4	5	3	7
127	4	5	3	8
128	3	4	6	10
129	3	5	5	8
130	3	2	3	4
131	3	8	5	6
132	3	4	3	6
133	3	5	4	8
134	5	5	4	7
135	3	5	3	6
136	3	5	4	4
137	6	4	5	5
138	4	4	3	7
139	4	5	6	5
140	3	6	4	5
141	3	4	3	10
142	3	6	4	7
143	4	6	4	5
144	3	5	4	4
145	3	5	3	7
146	4	5	3	4
147	3	6	5	6
148	4	7	4	7
149	3	6	4	8
150	3	9	3	6
151	4	7	4	4
152	3	6	3	6
153	3	7	3	5
154	3	7	4	7
155	4	3	3	5
156	4	4	3	11
157	5	4	8	6
158	4	4	3	6
159	3	8	6	6
160	3	8	5	8
161	3	4	4	6
162	5	6	4	4
163	5	6	3	9
164	5	6	4	9
165	4	6	3	5
166	4	7	4	5
167	4	6	5	4
168	4	6	4	8
169	4	5	4	10
170	4	6	4	6
171	3	8	3	4
172	4	8	4	4
173	3	6	5	10
174	4	5	3	4
175	4	6	3	7
176	3	5	3	6
177	4	7	4	4
178	5	6	3	11
179	4	3	4	7
180	3	6	3	5
181	5	6	3	4
182	6	3	4	6
183	3	5	3	10
184	3	6	7	9
185	4	7	3	6
186	4	3	3	6
187	4	6	5	4
188	4	6	4	4
189	4	7	5	4
190	8	2	4	5
191	3	7	4	6
192	4	6	3	5
193	4	4	3	8
194	5	6	3	5
195	4	6	3	5
196	3	5	6	4
197	4	2	3	8
198	4	4	7	9
199	4	3	3	5
200	3	7	6	8
201	4	7	3	6
202	4	7	4	5
203	5	6	7	4
204	4	6	4	9
205	5	3	4	8
206	4	6	4	6
207	3	6	6	9
208	5	6	4	6
209	3	7	3	9
210	3	3	7	9
211	3	6	4	7
212	3	5	5	10
213	3	6	7	7
214	4	6	3	10
215	5	7	4	8
216	6	5	4	8
217	5	6	4	6
218	3	5	5	10
219	4	4	4	8
220	4	7	4	12
221	6	6	6	11
222	5	5	4	7
223	5	5	3	7
224	5	2	4	8
225	5	7	4	9
226	7	4	3	7
227	6	5	5	7
228	6		5	7
229	4		5	9
230	4		4	12
231	3		6	10
232	4		3	9
233	3		5	7
234	3		4	9
235	3		5	8
236	6		3	7
237	6		3	13
238	5		6	8
239	5		4	6
240	4		3	8
241	4		3	10
242	3		4	7
243	4		6	7
244	6		4	7
245	6		3	8
246	6		4	8
247	5		4	6
248	5		3	11
249	4		4	8
250	6		3	8
251	3		4	7
252	5		5	7
253	4		4	9
254	3		5	13
255	3		7	10
256	4		3	8
257	4		4	13
258	3		4	11
259	4		4	13
260	4		9	7
261	7		3	8
262	6		4	8
263	5		4	5
264	3		4	10
265	5		4	6
266	3		5	8
267	3		4	8
268	3		4	9
269	5		3	12
270	5		4	8
271	3		4	7
272	4		3	8
273	3		5	10
274	4		6	9
275	4		3	7
276	4		4	8
277	4		5	7
278	5		4	7
279	4		4	11
280	4		3	7
281	8		4	6
282	4		3	9
283	5		3	9
284	4		3	9
285	8		4	10
286	5		6	11
287	6		3	7
288	6		4	7
289	4		9	7
290	4		4	7
291	6		4	8
292	4		3	8
293	4		3	7
294	4		4	7
295	4		4	8
296	6		3	6
297	3		5	7
298	4		4	9
299	4		5	10
300			3	7
301			3	6
302			4	8
303			3	6
304			4	8
305			5	6
306			5	7
307			3	5
308			4	6
309			6	9
310			4	6
311			6	5
312			4	6
313			3	10
314			4	8
315			4	9
316			3	6
317			3	10
318			3	7
319			3	10
320			4	12
321			3	8
322			4	5
323			4	12
324			8	8
325			4	7
326			4	5
327			3	6
328			4	7
329			3	9
330			3	9
331			4	12
332			9	10
333			4	8
334			3	12
335			5	6
336			6	7
337			3	8
338			4	8
339			4	5
340			3	7
341			5	5
342			3	7
343			3	7
344			4	8
345			6	6
346			3	11
347			4	9
348			3	8
349			3	6
350			4	7
351			3	5
352			4	7
353			3	10
354			6	6
355			3	10
356			3	10
357			6	10
358			4	10
359			3	7
360			3	10
361			4	10
362			5	8
363			3	9
364			3	7
365			4	6
366			5	13
367			6	7
368			4	8
369			3	13
370			3	14
371			4	9
372			5	8
373			3	9
374			4	7
375			4	9
376			3	11
377			5	9
378			7	11
379			4	6
380			5	10
381			3	8
382			3	10
383			3	7
384			3	9
385			4	8
386			4	8
387			3	7
388			4	7
389			8	8
390			6	7
391			4	10
392			3	9
393			4	9
394			6	10
395			4	9
396			3	8
397			3	10
398			4	9
399			3	7
400			3	7
401			4	9
402			4	8
403			6	8
404			5	12
405			4	10
406			6	8
407			6	8
408			4	9
409			4	8
410			3	8
411			4	9
412			2	10
413			3	7
414			5	10
415			4	9
416			3	12
417			5	8
418			2	5
419			4	7
420			3	8
421			6	7
422			2	8
423			4	10
424			4	9
425			3	9
426			3	11
427			5	7
428			2	9
429			3	7
430			4	14
431			4	10
432			3	8
433			3	10
434			4	10
435			4	6
436			5	12
437			4	8
438			3	8
439			4	12
440			5	11
441			2	6
442			4	7
443			5	11
444			5	8
445			6	5
446			5	8
447			6	9
448			4	8
449			3	12
450			5	5
451			4	10
452			2	10
453			3	10
454			6	1
455			3	12
456			4	10
457			3
458			5
459			2
460			2
461			3
462			2
463			3
464			1
465			3
466			5
467			5
468			6
469			2
470			4
471			5
472			3
473			7
474			3
475			5
476			5
477			4
478			4
479			3
480			3
481			4
482			5
483			7
484			4
485			5
486			6
487			4
488			5
489			5
490			5
491			4
492			7
493			4
494			8
495			7
496			5
497			5
498			7
499			5
500			5
501			5
502			5
503			5
504			3
505			5
506			4
507			3
508			5
509			5
510			5
511			5
512			5
513			6
514			6
515			4
516			7
