# Supplementary material for: Landmark knowledge overrides optic flow in honeybee waggle dance distance estimation
Source: J Exp Biol. 2024 Oct 23;227(21):jeb248162. doi: 10.1242/jeb.248162 (PMC11529883; doi:10.1242/jeb.248162)
Supplement: Table S3. Supplement 3: related to Table 1. Data for each experiment (Exp 1, 5, 6, 7); data show number of waggles for each experiment, separated for individual sessions. [file jexbio-227-248162-TableS3.xlsx]

## Sheet: Sheet1
	Experiment	Waggles	Duration
0	Exp1	0.644494	0.698625
1	Exp1	0.48337	0.454106
2	Exp1	0.644494	0.873281
3	Exp1	0.644494	1.08287
4	Exp1	0.805617	0.943143
5	Exp1	0.644494	0.628762
6	Exp1	0.48337	0.5589
7	Exp1	0.48337	0.0698625
8	Exp1	0.48337	0.628762
9	Exp1	0.48337	0.489037
10	Exp1	0.48337	0.5589
11	Exp1	0.644494	0.83835
12	Exp1	0.644494	0.454106
13	Exp1	0.322247	0.349312
14	Exp1	0.966741	1.15273
15	Exp1	0.805617	0.803418
16	Exp1	0.644494	0.593831
17	Exp1	0.48337	0.83835
18	Exp1	0.644494	0.803418
19	Exp1	0.322247	0.244519
20	Exp1	0.805617	0.803418
21	Exp1	0.966741	1.53697
22	Exp1	0.805617	1.01301
23	Exp1	0.644494	0.873281
24	Exp1	0.644494	1.01301
25	Exp1	0.644494	1.1178
26	Exp1	0.322247	0.104794
27	Exp1	0.48337	0.489037
28	Exp1	0.805617	0.83835
29	Exp1	0.805617	0.873281
30	Exp1	0.805617	1.15273
31	Exp1	0.48337	0.419175
32	Exp1	0.644494	0.733556
33	Exp1	0.644494	0.593831
34	Exp1	0.322247	0.244519
35	Exp1	0.644494	0.733556
36	Exp1	0.644494	0.83835
37	Exp1	0.48337	0.384244
38	Exp1	0.644494	0.489037
39	Exp1	0.805617	0.733556
40	Exp1	0.805617	0.908212
41	Exp1	0.644494	0.803418
42	Exp1	0.805617	0.768487
43	Exp1	0.644494	0.628762
44	Exp1	0.644494	0.733556
45	Exp1	0.644494	0.873281
46	Exp1	0.322247	0.244519
47	Exp1	0.322247	0.0698625
48	Exp1	0.48337	0.733556
49	Exp1	1.12786	1.43218
50	Exp1	0.805617	1.1178
51	Exp1	0.644494	0.803418
52	Exp1	0.966741	1.29246
53	Exp1	0.644494	0.908212
54	Exp1	0.322247	0.314381
55	Exp1	0.805617	1.36232
56	Exp1	0.644494	0.733556
57	Exp1	0.805617	0.978075
58	Exp1	0.644494	0.908212
59	Exp1	0.48337	0.0349312
60	Exp1	0.644494	1.04794
61	Exp1	0.48337	0.663693
62	Exp1	0.644494	0.733556
63	Exp1	0.644494	0.978075
64	Exp1	0.805617	0.873281
65	Exp1	0.48337	0.698625
66	Exp1	0.805617	0.978075
67	Exp1	0.644494	0.5589
68	Exp1	0.48337	0.83835
69	Exp1	0.644494	0.943143
70	Exp1	0.966741	0.978075
71	Exp1	0.805617	1.01301
72	Exp1	0.966741	1.1178
73	Exp1	0.805617	1.25752
74	Exp1	0.805617	0.628762
75	Exp1	0.966741	0.978075
76	Exp1	0.48337	0.489037
77	Exp1	0.805617	0.5589
78	Exp1	0.48337	0.489037
79	Exp1	0.805617	1.01301
80	Exp1	0.48337	0.454106
81	Exp1	0.644494	0.698625
82	Exp1	0.805617	0.978075
83	Exp1	0.805617	0.803418
674	Exp6	0.644494	1.39725
675	Exp6	0.644494	0.489037
676	Exp6	0.644494	1.50204
677	Exp6	1.12786	1.50204
678	Exp6	0.805617	1.50204
679	Exp6	0.48337	0.27945
680	Exp6	0.805617	0.978075
681	Exp6	0.805617	0.978075
682	Exp6	0.644494	1.08287
683	Exp6	0.48337	0.663693
684	Exp6	0.966741	1.04794
685	Exp6	0.805617	1.04794
686	Exp6	0.644494	1.15273
687	Exp6	0.644494	0.5589
688	Exp6	0.644494	0.83835
689	Exp6	0.966741	0.83835
690	Exp6	0.966741	1.53697
691	Exp6	0.644494	0.419175
692	Exp6	0.805617	1.36232
693	Exp6	1.12786	1.36232
694	Exp6	0.644494	1.22259
695	Exp6	0.966741	0.83835
696	Exp6	0.805617	0.978075
697	Exp6	1.12786	0.978075
698	Exp6	0.48337	1.29246
699	Exp6	0.805617	0.768487
700	Exp6	0.805617	1.1178
701	Exp6	0.644494	1.1178
702	Exp6	0.644494	1.29246
703	Exp6	0.644494	0.663693
704	Exp6	0.644494	0.873281
705	Exp6	0.644494	0.873281
706	Exp6	0.644494	1.39725
707	Exp6	0.966741	0.978075
708	Exp6	1.12786	0.803418
709	Exp6	0.644494	0.803418
710	Exp6	0.48337	0.83835
711	Exp6	0.966741	1.25752
712	Exp6	0.644494	0.943143
713	Exp6	0.805617	0.943143
714	Exp6	0.805617	1.08287
715	Exp6	0.644494	0.5589
716	Exp6	1.28899	1.15273
717	Exp6	0.805617	1.15273
718	Exp6	0.805617	1.43218
719	Exp6	0.644494	0.733556
720	Exp6	1.12786	0.978075
721	Exp6	0.805617	0.978075
722	Exp6	0.805617	1.01301
723	Exp6	0.48337	0.768487
724	Exp6	0.805617	1.04794
725	Exp6	1.12786	1.04794
726	Exp6	0.644494	1.18766
727	Exp6	0.644494	0.628762
728	Exp6	0.805617	1.36232
729	Exp6	0.805617	1.36232
730	Exp6	0.966741	0.803418
731	Exp6	0.322247	1.04794
732	Exp6	1.12786	0.978075
733	Exp6	0.644494	0.978075
734	Exp6	0.48337	0.978075
735	Exp6	0.48337	0.209587
736	Exp6	0.805617	1.08287
737	Exp6	0.805617	1.08287
738	Exp6	0.805617	1.25752
739	Exp6	0.805617	0.628762
740	Exp6	0.805617	0.628762
741	Exp6	0.644494	0.628762
742	Exp6	0.644494	1.18766
743	Exp6	0.644494	1.15273
744	Exp6	0.805617	0.628762
745	Exp6	0.48337	0.628762
746	Exp6	0.805617	1.15273
747	Exp6	0.48337	0.5589
748	Exp6	0.805617	1.15273
749	Exp6	0.805617	1.15273
750	Exp6	0.48337	1.22259
751	Exp6	0.805617	0.384244
752	Exp6	0.805617	0.593831
753	Exp6	0.48337	0.593831
754	Exp6	0.48337	1.29246
755	Exp6	0.322247	0.698625
756	Exp6	0.48337	0.663693
757	Exp6	0.644494	0.663693
758	Exp6	0.966741	1.18766
759	Exp6	0.644494	0.5589
760	Exp6	0.805617	0.733556
761	Exp6	0.805617	0.733556
762	Exp6	0.644494	1.57191
763	Exp6	0.48337	0.523968
764	Exp6	0.644494	0.978075
765	Exp6	0.805617	0.978075
766	Exp6	0.48337	0.419175
767	Exp6	0.966741	0.523968
768	Exp6	0.48337	0.803418
769	Exp6	0.805617	0.803418
770	Exp6	0.48337	0.454106
771	Exp6	0.322247	1.04794
772	Exp6	0.805617	0.663693
773	Exp6	0.322247	0.663693
774	Exp6	0.644494	1.50204
775	Exp6	0.644494	0.209587
776	Exp6	0.805617	1.1178
777	Exp6	0.966741	1.1178
778	Exp6	0.966741	1.18766
779	Exp6	0.644494	0.593831
780	Exp6	0.805617	0.523968
781	Exp6	0.805617	0.523968
782	Exp6	0.644494	1.32739
783	Exp6	0.48337	0.908212
784	Exp6	0.805617	1.32739
785	Exp6	0.805617	1.32739
786	Exp6	0.48337	0.908212
787	Exp6	0.48337	0.454106
788	Exp6	0.644494	1.01301
789	Exp6	0.805617	0.523968
790	Exp6	0.644494	0.873281
791	Exp6	0.322247	0.698625
792	Exp6	0.48337	0.978075
793	Exp6	0.48337	0.27945
794	Exp6	0.644494	1.1178
795	Exp6	0.644494	0.5589
796	Exp6	0.48337	1.1178
797	Exp6	0.644494	0.593831
798	Exp6	0.644494	0.5589
799	Exp6	0.48337	0.803418
800	Exp6	0.805617	0.908212
801	Exp6	0.48337	0.419175
802	Exp6	0.644494	1.04794
803	Exp6	0.644494	0.523968
804	Exp6	0.805617	0.663693
805	Exp6	0.644494	0.83835
806	Exp6	1.12786	0.593831
807	Exp6	0.805617	0.593831
808	Exp6	0.48337	0.943143
809	Exp6	0.644494	0.698625
810	Exp6	0.644494	0.768487
811	Exp6	0.48337	0.698625
812	Exp6	0.644494	0.978075
813	Exp6	0.644494	0.174656
814	Exp6	0.644494	1.78149
815	Exp6	0.805617	0.593831
816	Exp6	1.45011	0.908212
817	Exp6	0.322247	0.978075
818	Exp6	0.48337	0.803418
819	Exp6	0.644494	0.244519
820	Exp6	0.644494	0.733556
821	Exp6	0.805617	0.873281
822	Exp6	0.644494	1.29246
823	Exp6	0.805617	0.733556
824	Exp6	0.644494	0.663693
825	Exp6	0.966741	1.39725
826	Exp6	0.644494	0.489037
827	Exp6	0.805617	0.908212
828	Exp6	0.805617	0.593831
829	Exp6	0.966741	0.83835
830	Exp6	0.644494	1.78149
831	Exp6	0.644494	0.83835
832	Exp6	0.644494	1.18766
833	Exp6	0.48337	0.523968
835	Exp6	0.805617	0.27945
836	Exp6	0.644494	0.733556
837	Exp6	0.644494	0.663693
838	Exp6	0.644494	1.64177
839	Exp6	0.322247	0.663693
840	Exp6	0.48337	0.943143
841	Exp6	0.48337	0.27945
842	Exp6	0.805617	0.768487
843	Exp6	0.966741	0.523968
844	Exp6	0.966741	0.908212
845	Exp6	0.48337	0.873281
846	Exp6	0.48337	0.768487
847	Exp6	0.644494	0.244519
848	Exp6	0.644494	0.663693
849	Exp6	0.48337	0.628762
850	Exp6	0.805617	1.85136
851	Exp6	0.805617	0.698625
852	Exp6	0.644494	0.314381
853	Exp6	0.322247	0.698625
854	Exp6	0.644494	0.5589
855	Exp6	0.322247	0.349312
856	Exp6	0.48337	0.908212
857	Exp6	0.48337	0.0349312
858	Exp6	0.644494	0.803418
859	Exp6	0.322247	0.628762
860	Exp6	0.48337	0.768487
861	Exp6	0.48337	0.419175
862	Exp6	0.48337	0.593831
863	Exp6	0.161123	0.27945
864	Exp6	0.48337	1.01301
865	Exp6	0.48337	0.104794
866	Exp6	0.644494	0.628762
867	Exp6	0.805617	0.698625
868	Exp6	0.966741	0.384244
869	Exp6	0.805617	0.628762
870	Exp6	0.48337	0.803418
871	Exp6	0.966741	0.698625
872	Exp6	0.644494	1.15273
873	Exp6	0.322247	1.36232
874	Exp6	1.45011	0.83835
875	Exp6	0.644494	0.83835
876	Exp6	0.644494	1.01301
877	Exp6	0.805617	0.733556
878	Exp6	0.644494	0.943143
879	Exp6	0.48337	0.5589
880	Exp6	0.48337	0.908212
881	Exp6	1.12786	0.83835
882	Exp6	0.48337	0.83835
883	Exp6	0.48337	0.384244
884	Exp6	0.644494	0.628762
885	Exp6	0.805617	0.803418
886	Exp6	0.644494	1.01301
887	Exp6	0.805617	0.244519
888	Exp6	0.48337	0.5589
889	Exp6	0.644494	0.5589
890	Exp6	0.805617	1.1178
891	Exp6	0.644494	0.523968
892	Exp6	0.644494	0.593831
893	Exp6	0.48337	0.943143
894	Exp6	0.805617	0.978075
895	Exp6	0.48337	0.768487
896	Exp6	0.48337	0.698625
897	Exp6	0.644494	0.785953
898	Exp6	0.48337	0.698625
899	Exp6	0.805617	0.349312
900	Exp6	0.644494	1.01301
901	Exp6	1.12786	0.5589
902	Exp6	0.48337	0.768487
903	Exp6	0.644494	0.768487
904	Exp6	0.805617	0.803418
905	Exp6	0.805617	0.523968
906	Exp6	0.48337	1.01301
907	Exp6	0.644494	0.943143
1011	Exp7	1.28899	1.01301
1012	Exp7	1.45011	1.25752
1013	Exp7	1.28899	1.01301
1014	Exp7	0.966741	1.08287
1015	Exp7	1.28899	1.1178
1016	Exp7	1.28899	1.08287
1017	Exp7	1.45011	0.768487
1018	Exp7	0.966741	0.83835
1019	Exp7	0.805617	0.768487
1020	Exp7	1.28899	1.1178
1021	Exp7	1.45011	1.25752
1022	Exp7	1.12786	1.1178
1023	Exp7	1.12786	0.83835
1024	Exp7	0.966741	0.83835
1025	Exp7	0.805617	0.83835
1026	Exp7	1.12786	0.943143
1027	Exp7	1.45011	1.25752
1028	Exp7	1.12786	0.943143
1029	Exp7	1.12786	1.01301
1030	Exp7	1.45011	1.25752
1031	Exp7	1.12786	1.01301
1032	Exp7	1.12786	0.943143
1033	Exp7	1.12786	0.978075
1034	Exp7	1.28899	0.943143
1035	Exp7	0.805617	0.908212
1036	Exp7	1.61123	1.39725
1037	Exp7	0.966741	0.908212
1038	Exp7	0.805617	1.50204
1039	Exp7	1.12786	0.978075
1040	Exp7	1.77236	1.50204
1041	Exp7	1.12786	1.25752
1042	Exp7	1.61123	1.39725
1043	Exp7	1.45011	1.25752
1044	Exp7	0.966741	1.50204
1045	Exp7	1.28899	1.1178
1046	Exp7	1.28899	1.50204
1047	Exp7	0.805617	0.768487
1048	Exp7	1.28899	1.1178
1049	Exp7	0.966741	0.768487
1050	Exp7	0.805617	1.43218
1051	Exp7	0.966741	0.83835
1052	Exp7	1.12786	1.43218
1053	Exp7	1.93348	0.489037
1054	Exp7	1.61123	1.39725
1055	Exp7	0.805617	0.489037
1056	Exp7	1.28899	1.18766
1057	Exp7	1.28899	1.1178
1058	Exp7	1.12786	1.18766
1059	Exp7	0.966741	1.50204
1060	Exp7	1.93348	1.6767
1061	Exp7	1.61123	1.50204
1062	Exp7	1.61123	0.628762
1063	Exp7	1.77236	1.53697
1064	Exp7	0.966741	0.628762
1065	Exp7	0.966741	1.29246
1066	Exp7	1.12786	0.978075
1067	Exp7	1.61123	1.29246
1068	Exp7	0.644494	1.36232
1069	Exp7	1.12786	0.978075
1070	Exp7	1.61123	1.36232
1071	Exp7	1.28899	1.36232
1072	Exp7	1.28899	1.1178
1073	Exp7	1.61123	1.36232
1074	Exp7	2.0946	1.53697
1075	Exp7	1.45011	1.25752
1076	Exp7	1.61123	1.53697
1077	Exp7	1.61123	1.32739
1078	Exp7	1.12786	0.978075
1079	Exp7	1.12786	1.32739
1080	Exp7	1.45011	1.15273
1081	Exp7	1.12786	0.978075
1082	Exp7	1.61123	1.15273
1083	Exp7	1.77236	1.57191
1084	Exp7	1.12786	0.978075
1085	Exp7	1.61123	1.57191
1086	Exp7	1.45011	1.57191
1087	Exp7	1.45011	1.25752
1088	Exp7	1.28899	1.57191
1089	Exp7	0.966741	1.04794
1090	Exp7	1.93348	1.6767
1091	Exp7	1.45011	1.04794
1092	Exp7	0.966741	0.593831
1093	Exp7	1.61123	1.39725
1094	Exp7	1.12786	0.593831
1095	Exp7	0.805617	0.489037
1096	Exp7	1.45011	1.25752
1097	Exp7	0.966741	0.489037
1098	Exp7	1.45011	1.64177
1099	Exp7	1.12786	0.978075
1100	Exp7	2.0946	1.64177
1101	Exp7	1.61123	1.22259
1102	Exp7	1.45011	1.25752
1103	Exp7	1.12786	1.22259
1104	Exp7	0.805617	1.39725
1105	Exp7	1.28899	1.1178
1106	Exp7	1.28899	1.39725
1107	Exp7	1.28899	1.6767
1108	Exp7	1.12786	0.978075
1109	Exp7	2.0946	1.6767
1110	Exp7	1.12786	1.6767
1111	Exp7	2.0946	1.81642
1112	Exp7	2.25573	1.6767
1113	Exp7	0.644494	1.29246
1114	Exp7	1.28899	1.1178
1115	Exp7	1.45011	1.29246
1116	Exp7	0.805617	1.15273
1117	Exp7	0.966741	0.83835
1118	Exp7	1.28899	1.15273
1119	Exp7	0.805617	1.01301
1120	Exp7	1.28899	1.1178
1121	Exp7	1.45011	1.01301
1122	Exp7	1.12786	0.768487
1123	Exp7	1.61123	1.39725
1124	Exp7	1.12786	0.768487
1125	Exp7	0.644494	1.39725
1126	Exp7	1.12786	0.978075
1127	Exp7	1.45011	1.39725
1128	Exp7	1.28899	1.6767
1129	Exp7	1.12786	0.978075
1130	Exp7	1.77236	1.6767
1131	Exp7	1.45011	1.36232
1132	Exp7	1.12786	0.978075
1133	Exp7	1.45011	1.36232
1134	Exp7	0.805617	1.43218
1135	Exp7	1.28899	1.1178
1136	Exp7	1.77236	1.43218
1137	Exp7	1.28899	0.873281
1138	Exp7	1.28899	1.1178
1139	Exp7	0.966741	0.873281
1140	Exp7	1.12786	1.08287
1141	Exp7	0.966741	0.83835
1142	Exp7	1.61123	1.08287
1143	Exp7	1.12786	1.1178
1144	Exp7	1.77236	1.53697
1145	Exp7	1.28899	1.1178
1146	Exp7	0.966741	1.50204
1147	Exp7	1.28899	1.1178
1148	Exp7	1.61123	1.50204
1149	Exp7	0.644494	0.733556
1150	Exp7	1.28899	1.1178
1151	Exp7	1.12786	0.733556
1152	Exp7	0.644494	1.1178
1153	Exp7	1.12786	0.978075
1154	Exp7	1.45011	1.1178
1155	Exp7	0.644494	0.978075
1156	Exp7	1.12786	0.978075
1157	Exp7	1.28899	0.978075
1158	Exp7	1.93348	0.803418
1159	Exp7	1.45011	1.25752
1160	Exp7	1.28899	0.803418
1161	Exp7	1.93348	0.908212
1162	Exp7	2.0946	1.81642
1163	Exp7	1.12786	0.908212
1164	Exp7	0.966741	0.628762
1165	Exp7	1.61123	1.39725
1166	Exp7	1.12786	0.628762
1167	Exp7	1.77236	1.22259
1168	Exp7	1.28899	1.1178
1169	Exp7	1.28899	1.22259
1170	Exp7	0.966741	0.663693
1171	Exp7	2.0946	1.95615
1172	Exp7	1.12786	0.663693
1173	Exp7	0.805617	1.15273
1174	Exp7	1.77236	1.53697
1175	Exp7	1.61123	1.15273
1176	Exp7	2.0946	1.01301
1177	Exp7	2.0946	1.81642
1178	Exp7	1.45011	1.01301
1179	Exp7	1.77236	1.1178
1180	Exp7	1.12786	0.978075
1181	Exp7	1.45011	1.1178
1182	Exp7	1.28899	1.04794
1183	Exp7	1.28899	1.1178
1184	Exp7	1.61123	1.04794
1185	Exp7	1.28899	1.29246
1186	Exp7	1.28899	1.1178
1187	Exp7	1.45011	1.29246
1188	Exp7	0.805617	1.18766
1189	Exp7	0.805617	0.698625
1190	Exp7	1.28899	1.18766
1191	Exp7	0.966741	1.29246
1192	Exp7	1.61123	1.39725
1193	Exp7	1.61123	1.29246
1194	Exp7	0.805617	1.18766
1195	Exp7	0.966741	0.83835
1196	Exp7	1.45011	1.18766
1197	Exp7	1.12786	1.1178
1198	Exp7	1.28899	1.1178
1199	Exp7	1.12786	1.1178
1200	Exp7	1.28899	0.768487
1201	Exp7	1.28899	1.1178
1202	Exp7	1.12786	0.768487
1203	Exp7	1.12786	1.15273
1204	Exp7	1.45011	1.25752
1205	Exp7	1.45011	1.15273
1206	Exp7	0.805617	1.04794
1207	Exp7	1.93348	1.6767
1208	Exp7	1.28899	1.04794
1209	Exp7	1.45011	1.43218
1210	Exp7	1.28899	1.1178
1211	Exp7	1.28899	1.43218
1212	Exp7	1.45011	1.57191
1213	Exp7	1.12786	0.978075
1214	Exp7	1.93348	1.57191
1215	Exp7	0.805617	1.18766
1216	Exp7	1.28899	1.1178
1217	Exp7	1.61123	1.18766
1218	Exp7	0.966741	0.978075
1219	Exp7	1.61123	1.39725
1220	Exp7	1.28899	0.978075
1221	Exp7	0.966741	0.873281
1222	Exp7	1.45011	1.25752
1223	Exp7	1.28899	0.873281
1224	Exp7	1.28899	1.22259
1225	Exp7	1.12786	0.978075
1226	Exp7	1.45011	1.22259
1227	Exp7	1.28899	1.71163
1228	Exp7	1.28899	1.1178
1229	Exp7	1.28899	1.71163
1230	Exp7	1.28899	1.08287
1231	Exp7	1.12786	0.978075
1232	Exp7	1.28899	1.08287
1233	Exp7	1.28899	2.09587
1234	Exp7	1.12786	0.978075
1235	Exp7	1.45011	2.09587
1236	Exp7	1.45011	1.99108
1237	Exp7	1.77236	1.53697
1238	Exp7	1.61123	1.99108
1239	Exp7	1.12786	0.768487
1240	Exp7	1.12786	0.978075
1241	Exp7	1.12786	0.768487
1242	Exp7	0.966741	1.18766
1243	Exp7	0.966741	0.83835
1244	Exp7	1.61123	1.18766
1245	Exp7	0.805617	0.978075
1246	Exp7	1.45011	1.25752
1247	Exp7	1.45011	0.978075
1248	Exp7	0.805617	1.46711
1249	Exp7	1.45011	1.25752
1250	Exp7	1.93348	1.46711
1251	Exp7	1.12786	1.08287
1252	Exp7	1.45011	1.25752
1253	Exp7	1.28899	1.08287
1254	Exp7	0.644494	0.733556
1255	Exp7	1.61123	1.39725
1256	Exp7	0.805617	0.733556
1257	Exp7	1.45011	1.15273
1258	Exp7	1.77236	1.53697
1259	Exp7	1.12786	1.15273
1260	Exp7	1.45011	1.08287
1261	Exp7	1.12786	0.978075
1262	Exp7	1.28899	1.08287
1263	Exp7	1.12786	0.978075
1264	Exp7	1.12786	0.873281
1265	Exp7	1.12786	0.978075
1266	Exp7	1.28899	1.15273
1267	Exp7	1.12786	0.978075
1268	Exp7	1.61123	1.08287
1269	Exp7	1.28899	1.1178
1270	Exp7	1.45011	1.15273
1271	Exp7	1.28899	1.25752
1272	Exp7	1.45011	1.81642
1273	Exp7	1.12786	0.978075
1274	Exp7	1.77236	1.74656
1275	Exp7	1.12786	0.978075
1276	Exp7	1.12786	1.04794
1277	Exp7	1.28899	1.1178
1278	Exp7	1.45011	1.15273
1279	Exp7	0.966741	0.83835
1280	Exp7	1.12786	1.01301
1281	Exp7	1.12786	0.978075
1282	Exp7	2.25573	1.85136
1283	Exp7	1.45011	1.25752
1284	Exp7	1.61123	1.57191
1285	Exp7	1.61123	1.39725
1286	Exp7	1.28899	1.46711
1287	Exp7	1.12786	0.978075
1288	Exp7	1.61123	1.39725
1289	Exp7	0.966741	0.83835
1290	Exp7	1.61123	1.01301
1291	Exp7	1.28899	1.1178
1292	Exp7	0.966741	0.454106
1293	Exp7	0.966741	0.83835
1294	Exp7	1.93348	2.06094
1295	Exp7	1.28899	1.1178
1296	Exp7	1.28899	1.36232
1297	Exp7	0.966741	0.83835
1298	Exp7	1.28899	1.43218
1299	Exp7	1.12786	0.978075
1300	Exp7	1.93348	1.92122
1301	Exp7	0.805617	0.698625
1302	Exp7	1.77236	1.39725
1303	Exp7	0.966741	0.83835
1304	Exp7	0.966741	0.978075
1305	Exp7	1.45011	1.25752
1306	Exp7	1.12786	0.908212
1307	Exp7	0.966741	0.83835
1308	Exp7	1.77236	1.43218
1309	Exp7	0.805617	0.698625
1310	Exp7	1.28899	1.18766
1311	Exp7	0.966741	0.978075
1312	Exp7	0.805617	0.908212
1313	Exp7	1.61123	1.39725
1314	Exp7	1.28899	1.36232
1315	Exp7	1.28899	1.1178
1316	Exp7	1.45011	1.04794
1317	Exp7	1.45011	1.25752
1318	Exp7	1.28899	1.22259
1319	Exp7	0.966741	0.83835
1320	Exp7	1.93348	1.57191
1321	Exp7	1.61123	1.39725
1322	Exp7	0.805617	0.628762
1323	Exp7	1.12786	0.978075
1324	Exp7	1.61123	1.22259
1325	Exp7	1.61123	1.39725
1326	Exp7	1.61123	1.29246
1327	Exp7	1.93348	1.6767
1328	Exp7	1.61123	1.50204
1329	Exp7	1.28899	1.1178
1330	Exp7	0.161123	1.29246
1331	Exp7	0.805617	0.698625
1332	Exp7	1.93348	1.36232
1333	Exp7	1.93348	1.6767
1334	Exp7	1.61123	0.943143
1335	Exp7	1.28899	1.1178
1336	Exp7	1.12786	0.978075
1337	Exp7	0.805617	0.698625
1338	Exp7	0.966741	0.83835
1339	Exp7	1.12786	0.978075
1340	Exp7	1.45011	1.25752
1341	Exp7	1.45011	1.25752
1342	Exp7	1.93348	1.6767
1343	Exp7	1.61123	1.39725
1344	Exp7	1.28899	1.25752
1345	Exp7	1.93348	1.81642
1346	Exp7	0.966741	0.83835
1347	Exp7	1.12786	0.978075
